# Supplementary material for: Whether and how tourism industry upgrading promotes employee social upgrading? Insights from China
Source: PLoS One. 2025 Sep 3;20(9):e0331022. doi: 10.1371/journal.pone.0331022 (PMC12407406; doi:10.1371/journal.pone.0331022)
Supplement: S1 File — (XLSX) [file pone.0331022.s001.xlsx]

## Sheet: Chongqing Tourism upgade and so
scenic_type	PU1	PU2	PU3	PU4	PU5	FU1	FU2	FU3	FU4	FU5	SU1	SU2	SU3	SU4	SU5	SO1	SO2	SO3	SO4	SO5	EI1	EI2	EI3	SI	LR1	LR2	SD1	GR1	GR2	GR3	GR4	CSR9	CSR10	Industry_association	gender	age	edu	Income	local_people	employ_due_place	employ_due_job
3	5	5	5	5	4	4	4	4	4	4	4	4	4	4	4	4	4	4	4	4	4	3	4	4	4	4	4	4	4	4	4	4	4	4	0	5	1	2	1	5	5
3	5	4	4	4	4	4	4	3	4	4	4	4	4	4	4	4	4	4	4	4	4	4	4	4	4	4	4	4	4	4	4	4	4	4	0	5	1	2	1	10	8
3	5	3	3	3	2	3	4	2	2	3	3	4	3	3	4	4	4	4	3	3	3	2	3	3	4	4	4	4	4	4	4	3	5	4	1	3	4	2	0	8	7
3	4	5	4	3	2	2	4	2	1	3	3	3	2	2	4	3	4	4	3	3	2	2	2	3	5	4	4	4	4	3	2	3	2	3	0	2	4	5	1	2	2
3	4	3	1	3	2	3	3	2	3	2	4	3	2	3	4	4	5	5	3	3	2	1	4	3	4	4	3	4	4	4	3	2	3	4	0	2	3	1	0	5	5
3	4	4	5	4	4	1	4	4	4	4	4	4	4	5	5	4	4	4	5	5	4	3	4	4	4	4	4	4	4	4	4	4	4	4	0	5	1	2	1	12	10
3	5	5	4	4	4	4	4	4	5	4	4	5	5	5	5	4	4	4	4	4	4	4	4	4	4	4	4	4	4	4	4	4	4	4	1	6	2	1	1	20	13
3	3	4	5	4	3	5	4	4	5	5	5	5	5	5	4	4	4	4	4	4	5	4	4	4	5	3	5	5	5	5	5	4	4	4	1	5	2	3	1	9	7
3	4	4	4	4	3	3	4	3	4	3	4	5	4	5	5	4	5	4	5	5	5	4	4	4	4	4	4	4	4	4	4	3	5	4	0	2	3	3	1	2	2
3	4	3	2	3	2	3	3	1	2	2	4	3	2	3	3	4	4	4	3	4	2	2	3	2	2	3	3	3	3	4	3	2	4	2	0	3	4	6	0	6	8
3	4	4	5	4	3	4	4	3	4	4	4	4	4	5	5	4	4	4	4	4	4	4	4	4	4	4	4	4	4	4	4	4	4	4	0	4	2	2	1	7	7
3	4	4	4	4	4	4	4	4	4	4	4	4	4	4	4	4	4	4	4	4	4	3	3	4	4	4	4	4	4	4	4	4	4	4	0	2	3	2	1	2	2
3	5	4	4	4	4	5	4	3	4	4	4	4	4	4	5	4	4	4	4	4	4	4	4	4	4	4	4	4	4	4	4	3	4	4	0	3	3	2	1	5	2
3	5	4	4	4	4	3	4	3	4	4	4	4	3	4	5	4	4	4	4	4	4	5	4	4	4	4	4	4	5	4	3	5	5	4	0	5	2	3	0	9	9
3	5	4	5	4	4	4	4	4	4	4	4	4	4	5	5	5	5	5	4	4	5	4	4	4	4	4	4	4	4	4	4	4	4	4	0	3	3	2	0	5	5
2	4	5	4	4	5	4	4	3	4	4	4	4	5	5	5	4	4	4	4	4	4	3	4	4	4	4	4	4	4	4	4	4	5	4	1	5	1	2	1	10	10
2	3	4	4	4	4	4	4	4	4	4	4	4	4	4	4	4	4	4	4	4	3	4	4	4	5	4	4	4	4	4	4	4	4	4	1	4	4	2	0	7	7
2	5	5	5	4	4	4	4	4	5	5	5	5	5	5	4	4	4	5	5	5	4	5	5	5	5	4	4	4	4	4	4	4	4	4	1	6	1	1	1	30	30
2	5	4	5	5	5	5	5	4	4	4	4	4	4	4	5	4	4	4	4	4	4	4	4	4	4	4	4	4	4	4	4	4	4	4	0	5	1	2	1	10	10
2	4	4	4	4	3	4	4	4	4	4	4	4	4	4	4	4	4	4	4	4	4	4	4	4	4	4	4	4	4	4	5	4	4	4	1	2	3	2	1	2	1
2	4	4	4	4	4	4	4	3	5	5	5	5	5	5	5	4	4	4	5	5	4	4	4	4	4	4	4	4	4	4	4	4	4	4	0	3	2	2	1	5	5
2	4	4	4	4	4	4	4	4	4	4	4	4	4	4	4	4	4	4	4	4	4	4	4	4	4	4	4	4	4	4	4	4	4	4	0	5	1	2	1	8	8
2	4	4	4	4	4	4	5	5	5	5	5	5	5	5	5	4	4	4	4	4	4	4	4	4	4	4	4	4	4	4	4	4	4	4	1	5	2	2	1	8	8
2	5	1	1	4	4	4	5	5	5	5	5	5	5	5	5	5	5	5	5	5	5	4	5	5	5	4	4	4	4	4	4	4	4	4	1	4	3	2	0	6	6
2	5	5	5	5	5	5	5	5	5	5	5	5	5	5	5	5	5	5	5	5	4	4	4	4	4	4	4	5	5	5	5	5	5	5	0	4	4	3	0	7	7
2	4	5	5	5	5	5	5	3	5	5	5	5	5	5	5	4	5	5	5	5	5	4	5	4	5	4	4	5	5	5	5	4	4	4	0	2	4	2	0	1	1
2	5	5	5	4	5	5	5	5	5	4	5	5	5	5	4	5	5	5	4	4	5	3	4	4	5	5	4	4	3	3	4	4	4	5	1	5	2	2	0	20	20
2	4	4	4	4	4	5	4	4	4	4	5	5	5	5	5	4	4	4	4	4	4	4	4	5	4	4	5	5	5	5	4	4	4	4	1	6	2	1	1	30	8
2	5	5	5	5	5	4	4	4	4	4	4	4	5	5	5	5	5	4	4	4	4	4	4	4	4	4	4	4	4	4	4	4	4	4	1	5	1	2	0	13	8
2	5	5	5	4	4	5	5	5	4	5	5	4	5	5	5	4	5	5	5	4	5	3	5	5	4	5	4	4	3	5	4	5	5	4	0	2	3	1	0	2	1
3	3	2	2	2	2	3	3	3	3	3	3	3	3	4	4	4	3	3	3	3	4	3	4	3	3	4	3	3	3	3	4	4	4	3	0	5	1	1	1	8	8
3	3	4	4	4	4	4	3	3	3	3	4	3	3	3	3	3	3	3	3	4	4	3	3	3	3	3	4	4	4	4	4	4	4	4	0	5	1	1	1	5	5
3	3	4	5	3	3	5	3	3	3	3	4	4	3	3	5	5	4	5	4	3	4	3	4	4	4	4	3	5	5	4	4	5	5	4	0	3	3	2	1	3	3
3	3	3	3	3	2	3	3	2	2	3	3	4	3	3	3	3	2	3	3	3	3	2	3	3	3	3	2	4	4	4	5	3	3	4	0	5	1	1	1	6	6
3	3	4	4	4	5	3	3	3	4	4	4	4	4	4	5	3	3	3	3	3	4	3	3	3	3	2	3	4	4	4	3	3	4	4	0	3	2	1	1	3	3
3	3	4	4	3	3	3	3	3	3	3	3	4	3	4	4	4	4	3	3	3	3	3	3	3	4	4	4	4	4	3	3	3	3	4	1	1	1	2	1	3	2
3	4	4	4	4	4	4	4	3	4	4	3	3	4	3	4	4	4	3	4	4	3	2	3	3	3	3	3	5	5	4	4	3	4	4	1	5	1	2	1	10	10
3	4	4	3	3	4	5	5	3	4	4	3	3	4	3	4	5	3	5	4	4	4	3	3	3	4	3	3	4	4	4	4	4	4	4	0	5	1	1	1	3	3
3	3	4	2	4	4	3	3	4	4	4	3	3	3	2	4	4	4	4	4	4	3	4	4	3	3	3	4	4	4	3	3	3	3	3	0	3	3	2	1	2	2
3	4	5	4	4	3	3	4	4	3	4	4	4	3	4	4	4	4	4	4	4	4	4	4	4	4	4	4	4	4	4	4	4	4	4	1	5	2	2	1	10	10
3	3	4	5	3	5	4	2	3	4	3	3	2	4	3	5	4	3	3	3	3	4	2	3	2	4	3	5	1	1	2	3	3	4	3	0	5	1	2	1	12	12
3	4	3	4	2	4	4	4	4	4	3	4	2	2	1	1	4	4	5	4	3	3	5	4	4	4	3	2	4	4	3	3	2	4	4	0	2	4	4	0	3	3
3	3	3	4	3	3	4	4	4	4	4	4	4	3	3	4	4	3	3	3	4	4	4	4	4	4	3	3	5	5	4	3	4	4	4	0	3	3	2	0	3	2
3	4	4	4	3	3	4	4	4	4	3	4	4	4	3	4	4	3	3	3	4	3	3	3	3	3	3	2	4	4	3	3	3	3	3	1	5	2	2	0	5	5
3	4	4	4	3	3	4	4	4	4	3	4	4	4	3	4	4	3	3	3	4	3	3	3	3	3	3	2	4	4	3	3	3	3	3	1	5	2	2	0	5	5
3	3	3	4	3	3	4	4	3	3	3	3	3	3	3	3	4	3	4	4	4	4	2	3	3	3	3	3	4	4	3	4	3	3	3	0	1	1	7	1	7	7
3	3	4	2	3	4	4	4	3	3	4	3	2	3	3	4	3	3	3	3	3	3	3	3	3	2	2	3	4	4	3	3	3	3	3	0	4	2	2	1	8	8
3	3	4	4	4	4	4	2	3	3	2	3	3	3	3	4	4	3	4	2	3	3	3	3	3	4	2	2	3	3	4	3	3	4	3	0	4	1	2	1	5	5
3	4	3	3	4	4	3	4	4	3	3	4	4	4	3	3	5	4	4	3	4	4	4	4	3	3	3	3	4	4	3	4	3	3	3	0	3	3	1	0	6	4
3	4	4	4	4	4	5	4	4	4	3	4	4	4	3	5	4	4	4	4	4	3	3	4	3	4	4	3	4	4	4	4	4	2	4	0	1	2	1	0	9	4
2	4	4	3	4	4	4	4	4	5	4	4	3	3	4	3	4	4	3	4	4	3	3	4	4	4	4	4	4	4	5	4	3	3	4	0	3	2	3	1	7	7
2	5	4	4	3	3	4	2	3	3	3	3	3	2	3	4	4	4	3	3	3	3	3	4	4	4	4	4	4	4	4	5	4	4	4	0	2	4	2	1	1	1
2	5	4	4	5	3	3	4	5	5	5	4	3	4	4	4	4	3	4	5	5	4	4	5	5	4	5	3	4	5	3	5	5	3	5	0	3	3	2	1	6	4
2	5	4	4	5	4	4	3	4	5	5	3	4	4	5	4	5	4	5	4	5	4	5	5	4	4	3	4	4	4	5	5	4	5	5	1	3	2	3	1	4	4
2	5	5	5	3	4	3	3	2	4	2	4	3	2	5	3	5	2	3	3	3	3	3	3	4	2	1	2	4	4	4	4	4	5	4	0	2	4	2	0	2	2
2	5	4	3	3	3	5	2	3	4	4	4	3	2	2	3	5	4	3	3	3	4	3	4	3	4	4	4	3	3	4	4	4	4	4	0	2	3	2	0	1	1
2	5	3	4	3	4	5	2	4	4	3	4	3	4	4	4	5	4	4	4	3	4	3	4	3	4	4	4	4	4	4	4	4	4	4	1	3	4	4	0	4	4
2	4	5	4	5	5	4	4	4	4	5	5	4	4	4	5	5	5	5	3	3	5	5	5	5	5	5	5	5	4	5	5	5	4	5	0	3	2	2	1	2	2
2	3	4	5	4	3	5	3	3	4	5	4	3	3	5	5	5	5	4	3	3	5	4	4	3	4	4	4	5	4	5	3	4	3	4	1	3	3	3	1	5	5
2	5	4	4	4	4	5	3	4	4	4	5	4	3	4	3	5	5	3	4	4	3	4	4	4	4	4	5	5	5	5	5	5	5	5	0	4	4	5	0	3	3
2	4	4	5	5	4	5	3	4	4	4	3	3	4	3	4	5	5	5	3	3	5	5	5	5	5	5	4	5	4	5	3	4	3	4	1	3	2	3	1	6	7
2	4	4	3	4	4	4	4	4	5	4	3	2	3	4	3	4	4	3	4	4	3	3	4	4	4	4	4	4	4	5	4	3	3	4	0	2	4	2	1	2	1
2	5	4	4	3	3	4	2	3	3	3	3	4	4	4	4	4	4	3	3	3	3	3	4	4	4	4	3	4	4	4	5	4	4	4	1	3	3	2	1	6	4
2	5	4	4	5	3	3	4	5	5	5	3	5	5	4	3	4	3	4	5	5	4	4	5	5	4	5	4	4	5	3	5	5	3	5	0	3	2	3	1	4	4
2	5	4	4	4	4	4	3	5	4	5	3	2	5	3	4	5	4	5	4	5	4	5	5	4	4	3	2	4	4	5	5	4	5	5	1	2	4	2	0	3	2
2	5	5	5	3	4	3	3	2	4	2	3	2	2	3	4	5	2	3	3	3	3	3	3	4	2	1	4	4	4	4	4	4	5	4	0	2	3	2	0	2	1
2	5	4	3	3	3	5	2	3	4	4	3	4	4	4	4	5	4	3	3	3	4	3	4	3	4	4	4	3	3	4	4	4	4	4	1	3	4	4	0	4	4
2	5	3	4	3	4	5	2	4	4	3	4	4	4	5	5	5	4	4	4	3	4	3	4	3	4	4	5	4	4	4	4	4	4	4	0	3	2	2	1	2	2
2	4	5	4	5	5	4	4	4	4	5	3	3	5	5	4	5	5	4	3	3	5	4	4	3	4	4	4	5	4	5	5	5	4	5	1	3	3	3	1	5	5
2	3	4	5	4	3	5	3	3	4	5	4	3	4	3	5	5	5	3	4	4	3	4	4	4	4	4	5	5	5	5	5	5	5	5	0	4	4	5	0	3	3
2	5	5	5	5	4	5	4	4	4	4	3	3	4	4	4	5	4	3	4	4	3	3	4	4	4	4	4	5	5	5	4	4	5	4	0	3	3	2	1	1	1
2	4	4	3	5	5	4	3	4	4	4	5	4	4	4	3	5	4	3	4	4	3	3	3	4	4	4	4	4	4	3	3	5	5	5	1	2	4	2	0	1	1
1	5	4	4	4	3	4	4	4	5	4	4	2	3	3	4	4	3	4	4	4	3	3	4	4	4	4	4	5	5	4	5	5	5	5	0	2	4	2	1	2	1
1	5	4	4	3	3	3	3	3	4	4	3	4	4	3	4	5	4	3	4	3	4	2	2	3	2	2	3	4	3	4	3	3	4	4	1	3	3	2	0	3	2
1	4	4	5	4	4	5	3	5	3	4	4	3	5	3	4	4	3	4	3	3	4	3	4	4	4	4	4	5	5	5	5	5	5	5	0	4	2	4	1	11	11
1	5	4	4	4	3	4	4	4	5	4	5	4	3	4	5	5	4	4	3	4	3	3	4	4	4	4	4	4	4	4	5	3	3	4	1	3	4	2	0	3	3
1	5	4	3	4	3	4	3	3	4	4	4	3	3	3	4	4	4	3	3	3	5	3	4	3	4	4	3	4	5	5	5	4	4	4	1	3	3	4	1	6	6
1	4	4	4	3	4	5	3	3	4	3	4	2	3	3	4	4	3	4	4	4	3	2	4	4	4	3	4	4	4	4	4	4	4	4	0	2	4	2	0	2	2
1	4	3	4	4	3	5	5	3	3	4	4	4	3	4	5	4	4	4	3	3	3	3	3	3	3	4	3	5	5	4	5	5	5	5	0	3	4	2	0	3	2
1	4	4	3	4	5	4	3	3	3	3	3	3	3	3	4	4	4	4	3	3	3	3	4	4	4	4	4	4	3	4	3	3	4	4	0	2	4	2	1	2	1
1	5	4	4	3	3	3	3	3	4	4	3	4	4	3	4	5	4	3	4	3	4	2	2	3	2	2	3	4	5	5	5	5	5	5	1	3	3	2	0	3	2
1	4	4	5	4	5	5	3	5	3	4	4	3	5	3	4	4	3	4	3	3	4	3	4	4	4	4	4	4	5	5	5	5	5	5	0	4	2	4	1	13	13
1	4	4	3	4	4	4	3	3	3	3	5	4	3	4	5	5	4	4	3	4	3	2	4	4	4	3	4	4	4	4	4	4	4	4	1	3	4	2	0	3	3
1	5	4	3	4	3	4	3	3	4	4	4	3	3	3	4	4	4	3	3	3	3	3	4	4	4	4	4	5	5	5	5	5	5	5	1	3	3	4	1	6	6
1	4	4	4	3	4	5	3	3	4	3	4	4	3	4	5	4	4	4	3	3	5	3	4	3	4	4	3	4	4	4	5	3	3	4	0	2	4	2	0	2	2
1	4	3	4	4	3	5	5	3	3	4	3	3	3	3	4	4	4	4	3	3	3	2	4	4	4	3	4	4	5	5	5	4	4	4	0	3	4	2	0	3	2
1	4	4	3	4	5	4	3	3	3	3	3	4	4	3	4	5	4	3	4	3	3	3	3	3	3	4	3	4	4	4	4	4	4	4	0	2	4	2	1	2	1
1	5	4	4	3	3	3	3	3	4	4	4	3	5	3	4	4	3	4	3	3	3	3	4	4	4	4	4	5	5	4	5	5	5	5	1	3	3	2	0	3	2
1	4	4	5	4	3	5	3	5	3	4	5	4	3	4	5	5	4	4	3	4	4	2	2	3	2	2	3	4	3	4	3	3	4	4	0	4	2	4	1	8	8
1	5	4	4	4	4	4	4	4	5	4	4	3	3	3	4	4	4	3	3	3	3	3	4	4	4	4	4	4	5	5	5	5	5	5	1	3	4	2	0	3	3
1	5	4	3	4	3	4	3	3	4	4	4	2	3	3	4	4	3	4	4	4	5	3	4	3	4	4	3	5	5	5	5	5	5	5	1	3	3	4	1	6	6
1	4	4	4	3	4	5	3	3	4	3	4	4	3	4	5	4	4	4	3	3	3	3	3	3	3	4	3	4	4	4	5	3	3	4	0	2	4	2	0	2	2
1	4	3	4	4	3	5	5	3	3	4	3	3	3	3	4	4	4	4	3	3	4	3	4	4	4	4	4	4	5	5	5	4	4	4	0	3	4	2	0	2	2
1	5	4	4	3	3	3	3	3	4	4	3	4	4	3	4	5	4	3	4	3	3	3	4	4	4	4	4	5	5	4	5	5	5	5	0	2	4	2	1	2	1
1	4	4	5	4	5	5	3	5	3	4	4	3	5	3	4	4	3	4	3	3	4	2	2	3	2	2	3	4	3	4	3	3	4	4	1	3	3	2	0	3	2
1	5	4	4	4	3	4	4	4	5	4	5	4	3	4	5	5	4	4	3	4	4	3	4	4	4	4	4	4	5	5	5	5	5	5	0	4	2	4	1	12	12
1	5	4	3	4	3	4	3	3	4	4	4	3	3	3	4	4	4	3	3	3	3	3	4	4	4	4	4	5	5	5	5	5	5	5	1	3	4	2	0	3	3
1	4	4	4	3	3	5	3	3	4	3	4	2	3	3	4	4	3	4	4	4	5	3	4	3	4	4	3	4	4	4	5	3	3	4	1	3	3	4	1	6	6
1	4	3	4	4	3	5	5	3	3	4	4	4	3	4	5	4	4	4	3	3	3	2	4	4	4	3	4	4	5	5	5	4	4	4	0	2	4	2	0	2	2
1	4	4	3	4	5	4	3	3	3	3	3	3	3	3	4	4	4	4	3	3	3	3	3	3	3	4	3	4	4	4	4	4	4	4	0	3	4	2	0	2	2
1	4	4	3	4	3	5	3	3	4	3	5	4	3	4	5	5	4	4	3	4	3	3	4	4	4	4	4	4	4	4	4	4	4	4	0	2	4	2	1	2	1
1	5	4	4	3	5	3	3	3	4	4	3	4	4	3	4	5	4	3	4	3	4	2	2	3	2	2	3	5	5	4	5	5	5	5	1	3	3	2	0	3	2
1	4	4	5	4	3	5	3	5	3	4	4	3	5	3	4	4	3	4	3	3	4	3	4	4	4	4	4	4	3	4	3	3	4	4	0	4	2	4	1	10	10
1	5	4	4	4	3	4	4	4	5	4	3	3	3	3	4	4	4	4	3	3	3	3	4	4	4	4	4	4	5	5	5	5	5	5	1	3	4	2	0	3	3
1	5	4	3	4	3	4	3	3	4	4	4	3	3	3	4	4	4	3	3	3	5	3	4	3	4	4	3	5	5	5	5	5	5	5	1	3	3	4	1	6	6
1	4	4	4	3	3	5	5	3	3	4	4	2	3	3	4	4	3	4	4	4	3	2	4	4	4	3	4	4	4	4	5	3	3	4	0	2	4	2	0	3	2
1	4	3	4	4	5	4	3	3	3	3	4	4	3	4	5	4	4	4	3	3	3	3	3	3	3	4	3	4	5	5	5	4	4	4	0	3	4	2	0	2	2
3	4	5	4	4	5	5	3	5	5	3	4	3	5	5	5	4	4	5	3	5	5	5	4	4	5	4	5	4	5	3	4	4	4	4	0	3	4	4	0	6	6
3	3	3	3	3	3	3	3	3	3	3	3	3	4	3	3	3	3	3	2	3	2	1	2	3	5	3	3	2	4	2	5	1	3	5	0	2	4	3	1	2	1
3	2	3	4	2	5	3	4	4	5	1	5	3	4	2	3	4	3	5	3	5	1	3	4	1	4	1	4	3	3	3	4	4	3	3	0	2	2	2	0	3	2
3	4	4	4	3	4	3	4	3	4	3	3	3	3	3	3	4	3	3	4	3	4	3	3	3	3	3	3	3	3	4	4	4	2	2	0	2	2	2	0	2	2
3	3	2	3	2	3	2	4	2	3	3	3	2	3	3	4	3	3	5	4	4	4	3	5	3	3	3	3	4	4	4	4	4	4	4	1	2	4	2	1	2.5	2.5
3	4	4	4	4	4	4	4	4	5	5	4	5	4	5	5	3	4	4	4	4	3	2	3	4	4	4	4	5	5	3	3	5	5	5	1	2	4	5	0	5	3
3	3	4	3	3	4	5	5	5	5	4	2	3	3	3	4	4	4	2	2	5	3	2	3	3	4	4	3	4	4	3	4	4	4	4	0	3	4	1	0	6	6
3	3	4	4	3	4	4	4	4	4	4	4	4	3	3	4	4	4	4	4	4	4	2	4	3	3	4	4	3	4	4	4	5	3	4	0	2	4	7	0	2	2
3	5	5	5	4	5	4	5	3	5	3	4	5	4	3	5	3	4	3	5	3	5	4	3	5	3	3	4	2	5	2	4	1	3	5	1	5	1	2	0	2	1
3	2	3	4	2	5	3	4	4	5	2	5	3	4	2	3	4	3	5	3	5	1	3	4	1	4	1	4	3	3	3	3	3	3	3	0	3	4	2	1	3	3
3	2	2	2	3	3	2	4	3	2	3	3	3	3	3	3	3	3	3	3	3	3	3	3	3	4	4	3	3	3	3	3	3	3	3	1	4	1	5	1	5	5
3	3	3	3	3	3	3	3	3	3	3	3	3	3	3	3	3	3	3	3	3	3	3	3	3	3	3	3	3	4	3	4	4	3	4	0	4	1	5	1	5	5
3	5	3	4	1	2	4	2	3	5	1	3	4	1	5	3	4	5	2	3	2	3	2	3	1	3	3	2	4	4	4	2	3	5	3	1	3	2	2	1	3	1
3	3	3	3	3	4	3	3	4	3	4	3	2	3	2	3	3	4	3	3	3	4	4	4	4	2	3	3	3	3	3	3	2	4	4	1	5	1	2	0	3	3
3	3	3	3	2	5	5	4	3	4	3	4	3	4	3	3	4	3	4	2	3	3	1	1	3	5	1	3	2	4	4	4	4	4	4	1	3	4	7	0	2	2
3	3	4	2	2	1	4	2	5	4	2	3	4	1	2	1	3	1	2	4	2	3	4	3	2	3	2	3	4	3	3	1	4	2	2	0	4	2	2	1	2	1
3	3	3	3	3	3	3	3	2	3	3	3	3	2	3	4	3	4	3	4	3	3	3	4	4	2	2	3	3	3	3	3	3	2	4	1	2	4	1	0	3	3
3	1	3	4	1	5	3	4	4	5	1	5	3	4	1	3	4	3	5	3	5	1	3	4	1	4	1	4	1	5	1	5	1	3	5	0	2	4	3	1	1	1
3	4	4	4	3	4	3	4	3	4	3	3	3	3	3	3	4	3	3	4	3	4	3	3	3	3	3	3	3	3	3	4	4	3	3	0	2	2	2	0	2	2
3	3	2	3	2	3	2	4	2	3	3	3	2	3	3	4	3	3	5	4	4	4	3	5	3	3	3	3	3	3	4	4	4	2	2	0	2	2	2	0	2	2
3	4	4	4	4	4	4	4	4	5	5	4	5	4	5	5	3	4	4	4	4	3	2	3	4	4	4	4	4	4	4	4	4	4	4	1	2	4	2	1	4	2
3	3	4	3	3	4	5	5	5	5	4	2	3	3	3	4	4	4	2	2	5	2	1	2	3	5	3	3	5	5	3	3	5	5	5	1	2	4	5	0	5	3
3	3	4	4	3	4	4	4	4	4	4	4	4	3	3	4	4	4	4	4	4	4	2	4	3	3	4	4	4	4	3	4	4	4	4	0	3	4	1	0	6	6
3	5	5	5	4	5	4	5	3	5	3	4	5	4	3	5	3	4	3	5	3	5	4	3	5	3	3	4	3	4	4	4	5	3	4	0	2	4	7	0	2	2
3	1	3	4	1	5	3	4	4	5	1	5	3	4	1	3	4	3	5	3	5	1	3	4	1	4	1	4	1	5	1	5	1	3	5	1	5	1	2	0	1	1
3	2	2	2	3	3	2	4	3	2	3	3	3	4	3	3	3	3	3	2	3	3	3	3	3	4	4	3	3	3	3	3	3	3	3	0	3	4	2	1	3	3
3	3	3	3	3	3	3	3	3	3	3	3	3	3	3	3	3	3	3	3	3	3	3	3	3	3	3	3	3	3	3	3	3	3	3	1	4	1	5	1	5	5
3	3	3	3	3	3	3	3	3	3	3	3	3	3	3	3	3	3	3	3	3	3	2	3	3	4	4	3	3	4	3	4	4	3	4	0	4	1	5	1	5	5
3	4	3	3	4	4	5	5	3	4	3	4	4	3	5	5	3	4	4	5	4	3	3	3	3	5	5	5	5	4	4	4	4	4	4	0	2	4	1	0	2	1
3	3	3	3	3	3	3	3	3	4	2	4	3	2	4	3	3	2	4	3	2	3	2	3	3	2	4	3	3	3	3	3	4	3	3	0	2	3	3	1	3	2
3	3	2	3	4	3	4	3	3	3	4	2	3	4	3	3	3	3	4	4	3	3	3	4	4	3	3	3	3	3	3	3	3	3	3	1	3	2	3	1	3	3
3	3	3	3	3	3	3	3	1	3	2	3	3	3	4	4	3	4	3	4	3	4	3	3	3	3	3	3	3	3	4	3	3	3	4	1	6	1	3	1	2	2
3	4	4	2	3	3	3	4	3	3	3	3	3	4	3	3	3	3	3	3	3	3	4	3	3	4	4	3	3	3	3	3	3	3	3	0	3	2	5	0	2	2
3	3	3	3	2	3	4	3	3	4	3	4	3	4	3	4	4	3	4	3	4	3	3	3	3	3	3	3	3	3	4	4	3	2	4	0	3	2	2	0	1	1
3	4	3	4	2	3	4	3	4	3	3	4	3	3	3	3	2	3	4	3	3	3	4	2	4	3	3	3	3	3	3	3	3	3	3	1	5	1	2	0	2	2
3	3	3	3	3	4	3	2	4	3	3	4	3	4	2	3	3	4	3	4	3	3	3	3	3	3	3	3	3	3	4	4	3	3	4	1	3	2	4	0	2	2
3	4	4	4	3	3	4	4	2	3	3	3	3	3	3	4	3	4	3	4	3	4	3	2	3	3	3	4	3	3	3	2	3	4	3	1	3	2	2	0	1	1
4	3	3	3	3	3	4	2	3	3	3	3	2	2	4	4	5	4	4	4	3	4	3	3	3	3	2	2	4	4	2	2	3	3	3	1	3	2	1	0	7	4
4	4	4	3	4	4	4	2	3	3	3	4	2	3	4	4	4	3	3	4	3	4	4	4	4	4	4	4	3	3	4	4	5	5	4	1	3	3	2	1	10	4
4	4	4	4	5	5	4	3	4	4	3	4	4	4	3	4	5	4	4	5	3	5	3	2	4	3	4	4	5	5	4	4	3	4	4	0	4	1	2	1	13	4
4	5	2	4	2	4	4	3	1	2	1	1	3	3	2	4	3	3	4	3	2	5	1	1	1	3	4	3	3	2	3	2	2	2	4	1	3	2	2	1	5	3
4	3	4	3	4	4	4	3	4	3	4	3	3	2	4	5	4	3	3	4	4	5	3	4	3	2	3	3	4	4	3	3	3	3	3	0	3	2	1	1	7	2
4	4	4	5	5	5	5	2	4	4	4	4	4	4	5	5	3	4	4	5	4	5	4	4	3	1	3	2	5	5	5	5	4	5	4	1	4	3	3	0	16	8
4	5	5	4	3	4	4	4	4	4	4	4	4	3	4	4	3	3	3	5	4	4	3	3	4	4	4	4	5	5	5	5	5	3	5	1	3	5	3	1	3	3
4	4	4	5	4	4	4	4	4	4	4	3	4	3	3	3	3	3	3	3	4	4	4	4	3	3	4	4	4	4	4	4	2	2	3	1	3	3	2	1	8	4
4	4	4	5	4	4	4	4	3	4	4	3	4	3	3	4	3	3	3	3	4	4	3	3	3	4	4	4	4	4	4	4	4	3	4	0	2	2	2	0	2	2
4	4	3	4	4	4	4	5	3	3	4	4	4	3	3	4	4	4	4	4	4	4	3	3	4	4	3	4	4	4	4	4	4	4	4	0	3	2	2	1	2	2
4	3	4	3	3	4	4	4	4	3	4	4	3	3	3	4	5	4	4	4	4	4	2	3	3	3	4	4	4	3	4	4	3	4	3	0	3	3	3	1	4	1
4	4	4	4	4	4	4	5	4	4	4	4	4	3	4	5	5	4	4	4	4	4	3	3	4	4	4	4	4	4	4	4	4	5	4	0	2	4	2	0	2	1
4	4	4	4	4	4	5	4	4	3	4	4	4	3	4	4	4	4	3	3	3	4	3	3	3	2	2	2	3	3	4	3	3	3	3	1	2	3	3	1	3	1
4	3	2	3	3	3	4	3	4	4	3	3	3	4	3	4	4	3	3	4	3	3	3	3	4	4	3	4	3	4	4	4	4	4	4	0	3	4	3	1	6	4
4	5	3	4	3	4	5	4	3	1	4	3	3	4	4	5	4	4	4	3	3	3	2	3	2	3	4	5	4	3	3	3	3	3	4	0	3	2	1	1	2	1
4	4	4	3	5	5	4	5	4	4	4	3	3	1	2	4	4	3	4	4	4	2	3	1	1	3	2	1	4	4	3	4	2	2	2	1	3	1	2	0	12	3
4	3	4	5	4	4	5	5	4	4	3	4	4	3	3	5	5	4	5	5	4	4	4	3	5	4	4	4	4	3	3	4	3	4	4	0	3	2	2	0	9	3
4	3	4	3	3	4	4	4	4	3	4	4	3	3	3	4	5	4	4	4	4	4	2	3	3	3	4	4	4	4	3	3	3	4	4	0	3	4	3	1	2	2
4	3	4	3	4	3	4	2	3	3	3	3	2	1	2	3	3	4	4	2	2	3	1	1	2	1	4	1	5	5	4	3	4	4	4	1	5	3	2	0	1	1
4	4	3	3	3	4	3	4	3	4	3	4	3	4	4	4	4	4	3	3	4	4	4	4	3	3	4	4	4	4	5	4	4	4	4	0	3	1	2	0	3	1
4	3	4	4	4	5	4	4	5	3	5	4	3	4	5	4	3	4	4	4	4	4	4	4	4	4	4	4	5	5	5	5	4	4	5	1	5	1	3	1	21	13
4	4	4	5	4	4	4	4	5	4	4	3	4	3	4	4	3	4	4	3	3	4	3	4	2	2	2	2	3	4	3	3	2	2	3	0	2	1	2	0	1	1
4	3	3	4	3	3	4	4	4	4	4	4	4	3	3	4	3	4	4	3	3	4	3	3	2	2	3	3	4	4	3	3	2	2	3	0	3	1	5	0	2	1
4	4	4	5	4	3	4	4	4	4	4	4	4	3	4	3	3	3	3	4	4	4	3	3	3	2	3	3	4	4	3	3	3	3	3	0	3	3	2	0	1	1
4	3	4	3	4	4	4	3	4	4	3	3	3	2	4	4	3	4	3	4	4	4	3	4	2	2	3	3	4	4	4	4	3	3	4	1	4	1	2	0	11	7
2	5	5	5	5	5	5	5	5	5	5	5	5	4	4	4	4	4	4	4	4	5	4	4	4	4	3	3	3	3	4	4	4	4	4	0	2	4	1	0	4	1
2	4	3	4	4	3	3	4	4	5	5	5	4	4	4	3	4	4	4	4	4	4	4	3	3	4	4	3	4	4	4	4	4	4	4	1	2	3	1	1	2	1
2	4	3	4	4	4	4	3	3	4	4	4	3	3	3	4	4	4	4	4	4	3	3	3	3	4	3	4	4	3	4	3	3	3	4	0	2	3	2	1	2	2
2	3	3	4	3	3	4	4	5	4	3	3	4	5	4	3	4	5	4	3	4	3	4	3	4	4	3	4	3	4	3	4	4	3	3	1	2	2	2	1	3	3
2	4	4	4	3	4	4	3	4	4	4	4	4	4	4	4	4	4	3	4	4	4	3	4	4	4	4	4	4	4	4	4	4	4	4	0	3	2	2	1	13	5
2	3	3	3	3	3	3	5	5	5	5	4	4	4	4	4	5	5	5	4	4	5	3	4	4	5	4	3	4	4	4	4	4	4	4	0	4	2	2	1	20	8
2	4	5	4	5	4	5	5	5	5	4	5	4	5	4	5	5	5	4	4	4	4	5	4	4	4	4	5	4	5	4	5	5	4	4	0	2	4	3	0	2	2
2	5	3	4	4	4	3	5	4	5	3	4	5	5	4	4	4	5	4	5	4	4	4	4	4	4	4	5	5	4	4	4	5	5	4	0	1	2	1	0	1	1
2	4	4	4	4	4	5	5	5	5	4	4	4	4	4	4	4	4	4	4	4	4	4	4	4	4	5	3	4	4	4	4	4	4	4	1	2	4	1	1	1	1
2	4	4	4	4	4	4	4	5	5	4	4	4	4	4	4	4	4	4	4	4	5	4	4	4	4	4	4	5	5	4	4	4	4	4	0	3	3	2	1	2	2
2	5	3	4	4	4	3	5	4	5	3	5	4	5	4	5	5	4	4	4	4	4	5	4	4	4	3	3	4	4	4	4	4	4	4	0	2	4	1	0	4	1
2	5	5	5	5	5	5	5	5	5	5	5	5	4	4	4	4	4	4	4	4	4	4	4	3	3	4	3	3	3	4	4	4	4	4	1	2	3	1	1	2	1
2	4	3	3	4	4	3	4	4	5	5	5	4	4	4	3	4	4	4	4	4	4	3	3	3	3	3	4	4	4	4	4	4	3	4	0	2	3	2	1	3	2
2	4	3	4	4	4	4	3	3	4	4	4	3	3	3	4	4	5	4	3	4	4	3	4	4	4	3	4	4	3	4	3	3	3	4	1	2	2	2	1	3	3
2	3	3	3	4	3	4	4	5	4	3	3	4	5	4	3	4	4	3	4	4	4	4	3	4	4	4	4	3	4	3	4	4	4	3	0	3	2	2	1	7	5
2	4	4	4	4	3	4	3	4	4	4	4	4	4	4	4	4	5	5	4	4	5	5	3	3	4	4	3	4	4	4	4	4	4	4	0	4	2	2	1	19	8
2	3	3	3	3	3	3	5	5	5	5	4	4	4	4	4	5	5	4	4	4	4	4	5	5	4	4	5	4	5	4	5	5	4	4	0	2	4	3	0	2	2
2	4	5	4	4	5	5	5	5	5	4	4	5	5	4	4	4	5	4	5	4	4	4	4	4	4	4	5	5	4	4	4	5	5	4	0	1	2	1	0	1	1
2	4	4	4	4	4	5	5	5	5	4	4	4	4	4	4	4	4	4	4	4	4	4	4	4	4	5	3	4	4	4	4	4	4	4	1	2	4	1	1	3	1
2	4	4	4	4	4	4	4	5	5	4	4	4	4	4	4	4	4	4	4	4	4	5	4	4	4	4	4	5	5	4	4	4	4	4	0	3	3	2	1	2	2
2	5	5	4	4	4	4	4	4	3	5	5	3	5	4	5	4	5	5	3	5	4	5	4	4	4	5	4	5	4	3	4	4	5	4	1	2	4	1	1	1	1
2	4	4	4	5	4	4	4	5	5	3	4	4	4	4	4	4	5	5	4	4	5	4	4	4	4	4	4	5	4	4	4	4	4	4	1	2	3	1	1	2	1
2	3	5	4	4	4	3	5	4	4	4	3	4	4	3	5	4	4	3	3	4	4	4	5	3	4	4	4	5	5	4	5	3	4	5	1	2	4	1	1	1	1
2	3	4	4	4	3	4	4	5	4	4	5	4	4	4	4	3	4	4	4	4	5	4	4	4	4	4	4	5	5	4	4	4	4	4	0	3	3	2	1	7	4
2	4	4	4	4	4	4	4	5	5	4	3	4	4	4	3	4	4	4	4	4	4	4	4	3	4	4	3	4	4	4	4	4	4	4	0	2	3	1	1	1	1
2	4	4	4	4	4	4	4	5	4	4	4	4	4	3	3	4	4	4	4	4	5	4	4	4	4	4	3	4	4	4	4	4	4	4	0	2	4	1	1	1	1
2	5	4	4	4	4	4	5	4	5	4	4	4	5	4	5	5	4	4	5	5	4	4	4	4	4	5	5	4	4	4	5	4	4	5	1	2	4	1	1	3	1
2	5	5	5	4	4	4	4	4	4	4	4	4	5	5	4	5	5	4	5	5	4	5	4	5	5	4	4	4	4	4	4	5	5	5	1	2	4	1	1	1	1
2	5	5	5	4	4	4	5	5	4	4	4	4	4	4	4	4	4	4	4	4	5	5	4	4	4	4	4	4	4	4	4	4	4	4	0	3	3	2	1	5	2
2	4	4	4	4	4	4	5	5	5	4	4	4	5	4	4	4	4	4	4	4	4	4	5	3	4	4	4	4	4	4	5	4	4	4	0	3	2	2	1	4	1
2	5	5	5	4	4	4	4	4	4	4	5	5	5	4	4	4	4	4	4	4	4	4	4	4	4	5	4	4	4	4	4	4	4	4	0	2	3	1	1	1	1
3	5	4	3	5	5	5	5	4	3	4	4	4	5	3	4	2	4	4	5	5	5	4	4	5	4	5	4	5	5	4	5	4	4	4	1	3	2	3	0	13	6
3	4	4	3	4	4	4	4	4	5	4	3	3	3	4	4	3	3	3	5	5	5	4	4	4	5	3	3	3	4	4	3	3	3	4	0	5	1	1	0	17	11
3	2	3	3	3	4	2	3	3	3	3	2	3	3	4	2	2	3	3	3	4	3	3	3	4	3	4	3	4	4	4	4	4	4	4	0	4	1	2	1	13	4
3	5	4	3	3	3	3	3	3	3	3	3	3	3	4	5	5	5	4	4	4	5	3	3	5	3	3	5	3	3	4	4	5	4	4	0	4	1	3	0	10	3
3	3	3	4	5	5	5	5	5	5	4	3	3	3	5	3	5	4	4	4	4	3	3	3	4	4	4	4	5	5	4	4	3	3	3	0	2	3	3	0	5	3
3	3	3	3	5	3	4	4	4	4	4	5	3	4	4	4	3	3	3	3	5	3	2	4	3	3	5	5	3	3	4	3	5	4	4	1	2	5	4	0	3	2
3	3	4	4	3	3	5	3	4	4	4	3	4	5	4	4	3	4	3	3	4	4	4	3	4	3	3	3	3	3	5	2	4	4	4	1	3	4	4	0	5	1
3	5	4	5	5	5	5	5	5	5	5	4	4	5	5	3	5	3	4	4	5	5	3	4	4	5	5	4	4	4	4	4	5	4	4	0	2	3	3	1	2	2
3	4	4	4	4	4	4	4	4	4	4	4	4	4	4	4	4	4	4	4	4	4	3	4	3	4	4	4	4	4	4	4	4	4	4	0	4	2	2	1	9	9
3	4	4	4	4	4	4	4	4	4	4	4	4	4	4	4	4	4	4	4	4	3	4	4	4	4	4	4	4	4	4	4	4	4	4	0	5	1	2	1	25	25
3	5	4	4	3	5	5	5	2	3	4	5	4	4	3	4	5	4	4	3	5	3	4	4	5	5	4	2	5	4	4	5	4	4	4	1	2	4	1	0	4	3
3	4	4	4	4	4	4	4	4	4	4	4	4	4	4	4	4	4	4	4	4	4	4	4	4	4	4	4	4	4	4	4	4	4	4	1	4	1	3	1	30	10
3	4	4	4	4	4	4	4	4	4	4	4	4	4	4	4	4	4	4	4	4	4	4	4	4	4	4	4	4	4	4	4	4	4	4	1	4	2	2	1	25	20
3	4	4	4	4	2	4	4	4	4	4	2	4	4	4	1	4	4	4	4	4	3	4	4	4	4	4	4	4	4	4	4	4	4	4	1	5	2	2	1	40	40
3	4	4	4	4	4	4	4	4	4	4	4	4	4	4	4	3	3	5	4	2	4	4	4	4	4	4	4	4	4	4	4	4	4	4	1	6	2	2	1	8	8
3	4	4	4	4	4	4	4	4	4	4	4	4	4	4	4	4	4	4	4	4	4	4	4	4	4	4	4	4	4	4	4	4	4	4	0	6	2	1	1	4	4
3	5	5	5	5	5	5	5	5	5	5	5	5	5	5	5	5	5	5	5	5	5	5	5	5	5	5	5	5	5	5	5	5	5	5	1	6	2	1	1	39	24
3	4	4	4	4	3	4	4	1	4	4	4	4	4	3	4	4	4	4	4	4	3	3	3	3	4	4	4	4	4	3	4	4	4	4	1	4	1	1	1	10	10
3	4	4	4	4	4	4	4	4	4	4	4	4	4	4	4	4	4	4	4	4	4	3	3	4	4	4	4	4	4	4	4	4	4	4	1	5	1	3	1	30	10
3	4	4	4	4	3	4	4	4	4	4	4	4	4	4	4	4	4	4	4	4	3	3	3	3	3	4	4	4	4	4	4	4	4	4	0	5	1	2	1	5	5
3	5	4	4	3	3	5	3	2	2	3	2	1	1	2	1	3	3	3	4	4	4	4	4	4	4	3	3	3	3	2	4	3	3	3	1	5	2	2	1	7	7
3	4	4	4	4	4	4	4	4	4	4	4	4	4	4	4	4	4	4	4	4	4	3	3	3	3	4	4	4	4	4	4	4	4	4	0	6	1	2	1	4	4
3	4	4	4	4	4	4	4	4	4	4	4	4	4	4	4	4	4	4	4	4	4	4	4	4	4	4	4	4	4	4	4	4	4	4	1	5	2	1	1	40	5
3	4	4	4	4	4	4	4	4	4	4	4	4	4	4	4	4	4	4	4	4	5	3	3	3	3	4	4	4	4	4	4	4	4	4	1	5	2	2	1	30	30
3	4	4	4	4	4	4	4	4	4	4	4	4	4	4	4	4	4	4	4	4	2	3	3	3	5	4	4	4	4	4	4	4	4	4	1	3	1	2	1	2	2
3	4	4	4	5	4	3	3	3	3	3	4	4	4	4	4	5	5	5	5	5	4	4	4	4	4	4	4	4	4	4	4	4	4	4	0	5	1	1	1	3	3
3	4	4	4	4	4	4	4	4	4	4	4	4	4	4	4	4	4	4	4	4	4	4	4	4	4	4	4	4	4	4	4	4	4	4	0	5	1	2	1	7	7
3	4	4	4	4	4	4	4	4	4	4	4	4	4	4	4	4	4	4	4	4	4	4	4	4	4	4	4	4	4	4	4	4	4	4	1	4	1	2	1	3	3
3	4	4	4	4	4	4	4	4	4	4	4	4	4	4	4	4	4	4	4	4	4	4	4	4	4	4	4	4	4	4	4	4	4	4	1	5	1	1	1	21	21
3	3	3	3	3	4	3	2	2	3	3	3	4	4	4	5	5	4	4	3	3	3	3	4	5	5	5	5	5	5	5	4	5	4	5	1	6	2	2	1	30	30
3	4	4	4	4	4	4	4	4	4	4	4	4	4	4	4	4	4	4	4	4	4	4	4	4	4	4	4	4	4	4	4	4	4	4	0	4	1	2	1	6	6
3	4	4	4	4	4	4	4	4	4	4	4	4	4	4	4	4	4	4	4	4	4	4	4	4	4	4	4	4	4	4	4	4	4	4	0	5	2	2	0	8	8
3	4	4	4	4	4	4	4	4	4	4	4	4	4	4	4	4	4	4	4	4	4	4	4	4	4	4	4	4	4	4	4	4	4	4	0	5	1	3	1	10	10
3	4	4	4	4	4	4	4	4	4	4	4	4	4	4	4	4	4	4	4	4	4	4	4	4	4	4	4	4	4	4	4	4	4	4	1	5	1	1	0	30	10
3	4	4	3	3	3	3	4	3	3	3	4	3	5	3	5	3	5	4	4	5	3	3	4	4	3	3	3	4	3	4	4	4	4	5	0	2	4	2	0	2	2
3	4	4	4	4	4	4	4	4	4	4	4	4	4	4	4	4	4	4	4	4	4	4	4	4	4	4	4	4	4	4	4	4	4	4	0	5	2	2	0	20	20
3	4	4	4	4	4	4	4	4	4	4	4	4	4	4	4	4	4	4	4	4	3	3	3	3	3	4	4	4	4	4	4	4	4	4	1	5	1	2	1	20	10
3	4	4	4	4	4	4	4	4	4	4	4	4	4	4	4	4	4	4	4	4	3	3	3	3	3	4	4	4	4	4	4	4	4	4	0	4	1	2	0	20	15
3	4	4	4	4	4	4	4	4	4	4	4	4	4	4	4	4	4	4	4	4	3	3	3	3	3	4	4	4	4	4	4	4	4	4	1	5	2	3	1	10	10
5	5	5	2	5	3	5	5	5	5	5	5	5	5	5	4	4	5	4	5	3	3	4	4	3	2	2	4	3	2	3	3	4	3	4	1	3	4	4	0	5	4
5	5	5	5	5	5	5	5	5	5	5	5	5	5	5	5	5	5	5	5	5	3	5	5	4	4	5	2	4	3	4	4	4	3	4	1	2	4	4	1	2	0.5
5	4	4	3	4	3	4	4	4	4	4	4	4	4	4	4	4	4	4	4	4	4	4	4	4	5	5	4	4	4	4	4	4	4	4	0	3	4	5	1	8	3
5	4	4	4	4	4	4	4	4	4	4	4	4	4	4	4	4	4	4	4	4	2	2	4	4	3	3	2	4	4	4	4	4	4	4	0	2	4	2	1	3	1
5	4	4	4	4	4	4	4	4	4	4	4	4	4	4	4	4	4	4	4	4	3	3	4	3	3	4	2	4	4	4	3	3	3	4	1	3	4	3	1	10	2
5	4	4	4	4	4	4	4	4	4	4	4	4	4	4	4	4	4	3	3	3	2	2	4	3	2	2	1	3	3	3	3	3	3	3	1	2	2	2	0	2	0.2
5	4	4	4	4	4	4	4	4	4	4	4	4	4	4	4	4	4	4	4	3	3	5	5	4	5	5	5	5	5	3	3	5	4	5	0	5	4	6	1	20	10
5	5	5	4	4	5	5	5	5	4	5	5	5	5	5	5	4	5	5	5	4	3	5	5	5	5	4	3	4	4	4	3	4	4	4	0	2	5	5	1	1	1
5	5	5	5	5	5	5	5	5	5	5	5	5	5	5	5	5	5	5	5	5	3	3	4	4	5	4	2	4	4	4	3	4	3	4	0	3	4	2	1	3	1
5	4	4	4	4	4	4	4	4	4	4	4	4	4	4	4	4	4	4	4	4	3	4	4	4	4	4	2	4	4	4	3	4	3	4	0	4	2	3	0	5	2
5	4	4	4	4	4	4	4	4	4	4	4	4	4	4	4	4	4	4	4	4	4	3	4	3	4	4	2	4	4	4	4	4	3	4	0	2	4	2	1	1	1
1	4	4	4	4	4	4	4	4	4	4	4	4	4	4	4	4	4	4	4	4	3	2	4	3	2	2	2	4	4	3	3	4	3	4	0	2	2	1	1	1	0.5
1	4	4	3	4	5	5	5	5	3	4	4	4	4	4	2	4	4	4	3	3	4	4	4	4	4	4	4	4	4	4	4	4	4	4	0	4	4	5	0	2	2
1	4	4	3	4	4	4	4	4	4	4	4	4	4	3	2	3	4	4	4	3	3	3	4	3	4	4	1	3	3	2	2	2	2	3	1	3	4	3	0	6	1
3	4	4	3	4	5	5	5	4	3	4	3	3	4	3	2	4	5	3	4	5	3	2	4	4	5	5	3	2	2	3	3	2	3	1	1	4	2	2	1	17	5
3	4	4	3	4	3	4	4	4	4	4	4	4	4	4	2	3	4	4	4	4	3	3	4	4	4	4	2	4	4	4	4	4	4	4	0	4	3	3	0	5	1
3	2	3	2	3	3	4	4	4	4	4	4	4	4	3	2	3	3	4	4	5	3	3	3	3	4	4	2	4	3	4	3	3	3	3	1	3	4	3	1	7	4
3	3	4	3	4	3	4	4	3	4	3	4	4	4	3	2	3	4	4	4	5	4	3	4	4	4	4	3	4	4	4	4	4	3	4	0	2	4	3	1	1	1
2	3	5	3	5	3	5	3	5	5	5	5	5	5	5	3	4	5	5	5	3	3	2	4	4	5	4	2	4	3	4	3	4	3	4	0	3	2	3	1	17	5
2	5	5	3	5	5	5	5	4	5	4	4	4	4	5	4	5	4	3	5	4	4	3	4	3	5	3	1	5	5	4	4	3	4	5	0	2	2	1	1	1	1
2	5	5	3	5	5	5	5	5	5	5	5	4	5	5	3	5	4	3	5	3	4	4	4	3	3	4	3	5	5	5	5	5	5	5	1	4	3	4	1	8	8
3	4	5	1	4	2	4	4	1	3	2	3	2	4	5	3	3	2	1	3	2	1	4	5	4	3	5	2	1	3	2	1	4	2	4	0	6	5	7	0	2	6
3	5	5	2	5	4	3	4	4	5	1	5	3	4	1	3	1	1	3	2	1	2	5	1	1	5	1	2	5	1	4	1	4	4	1	1	3	2	7	0	8	5
3	5	2	3	3	4	5	1	5	3	4	4	4	2	4	2	4	4	2	4	5	5	5	1	5	2	4	5	4	5	1	3	4	1	4	1	5	1	1	0	9	8
3	5	1	4	2	4	1	2	2	3	2	4	5	2	3	3	1	3	2	3	1	2	1	2	5	1	3	5	4	1	4	2	1	1	2	0	5	5	4	0	4	8
3	1	1	2	1	2	2	1	2	5	4	1	2	5	5	4	3	2	5	1	4	5	2	2	2	4	3	4	1	1	3	1	3	5	3	0	5	1	7	1	6	9
3	4	4	3	3	1	4	5	4	2	5	5	4	4	4	4	4	5	5	5	2	4	5	2	1	1	3	1	5	5	3	4	1	2	5	0	4	5	1	1	4	8
3	4	5	2	2	2	1	1	3	3	1	2	1	4	3	2	3	5	1	3	1	1	2	5	5	5	1	1	5	2	3	3	1	5	5	1	6	3	7	1	3	6
3	5	3	3	1	4	3	3	5	2	4	5	5	4	1	4	3	4	4	1	1	1	2	3	4	3	1	1	3	1	4	5	1	1	1	1	6	3	5	1	1	3
3	2	2	3	2	2	4	3	5	3	1	1	1	4	2	2	1	1	3	1	3	4	5	3	5	4	3	5	3	5	5	5	3	2	5	1	4	5	4	0	9	10
3	5	1	3	4	1	3	4	3	4	1	5	2	4	5	3	2	2	3	3	1	5	2	1	4	2	1	4	1	3	4	1	2	5	1	0	6	4	3	0	2	1
3	4	4	1	5	1	5	4	5	5	5	4	4	4	1	2	5	5	3	5	5	1	2	2	5	3	1	1	5	4	1	3	4	5	2	0	3	4	2	0	7	4
3	5	4	4	3	1	2	3	1	5	5	1	4	5	5	1	3	4	1	4	3	1	2	4	5	2	1	4	1	4	2	1	5	3	5	1	2	1	4	1	10	9
3	4	5	4	4	2	4	1	5	3	3	5	2	3	4	5	3	2	2	4	4	3	4	4	2	2	3	1	1	3	1	5	5	2	4	1	6	1	2	1	5	7
3	1	5	1	2	4	3	4	3	2	5	5	5	1	1	5	3	1	4	5	3	1	5	5	5	2	5	3	2	1	2	3	5	1	2	0	5	1	6	0	2	6
3	3	4	4	4	3	4	5	1	2	4	5	4	4	5	2	4	5	3	1	4	3	3	1	1	4	5	3	3	5	4	4	2	1	5	1	5	3	3	1	2	8
3	3	5	2	5	2	5	4	3	3	5	5	5	2	4	3	3	5	4	4	2	4	1	1	2	2	5	3	3	2	2	3	2	3	2	1	1	1	1	1	9	0
3	3	4	1	5	4	1	1	3	3	4	2	4	1	2	2	3	2	1	3	5	5	3	4	5	5	3	1	5	1	1	2	1	4	1	0	6	5	5	1	5	8
3	2	4	5	1	3	2	3	3	2	4	5	2	4	5	4	4	2	1	3	3	5	5	5	4	3	3	4	1	4	5	4	5	2	5	0	4	1	6	0	3	0
3	3	1	4	1	2	4	4	3	3	4	3	3	4	5	3	3	1	3	3	1	1	2	4	4	4	3	4	5	3	1	2	1	4	3	1	5	5	4	0	8	5
3	5	5	2	2	5	2	1	1	3	2	5	4	1	5	5	1	5	1	3	2	1	5	3	4	2	3	1	1	4	2	1	2	2	5	0	5	3	7	0	7	1
3	4	4	2	4	4	5	3	2	2	2	5	2	4	5	2	2	3	3	4	3	1	1	3	5	3	3	3	1	4	5	2	3	3	4	1	1	2	7	0	4	7
3	3	3	3	4	4	4	2	2	1	2	2	3	2	3	2	1	1	3	3	1	5	2	1	4	1	3	5	5	1	5	1	5	1	5	1	2	1	7	0	2	0
3	4	1	2	4	5	3	5	1	3	4	3	4	1	2	4	3	5	4	4	2	2	3	5	5	3	2	3	2	4	5	3	1	4	5	1	2	1	5	1	4	2
3	5	2	4	3	2	3	4	3	4	5	2	4	4	2	1	4	4	2	3	5	1	2	2	3	3	1	5	1	3	1	1	2	5	4	0	2	3	3	1	2	5
3	3	4	1	4	4	3	4	4	3	2	4	1	2	1	1	1	4	5	4	3	1	2	3	4	1	2	2	5	1	4	5	5	5	3	1	6	2	1	1	9	8
3	2	5	2	1	1	1	5	4	1	2	2	4	4	5	2	4	5	2	5	2	3	1	5	3	5	4	1	5	2	4	1	2	2	4	1	2	3	5	0	8	10
3	5	3	1	2	1	1	2	1	3	3	2	5	2	3	5	1	2	5	4	4	4	2	2	3	2	1	1	4	4	2	2	3	5	2	1	5	5	1	0	5	4
3	4	1	1	4	1	5	5	5	2	2	5	5	4	2	2	3	2	2	2	3	4	1	2	3	3	3	1	5	3	2	3	2	4	3	0	3	1	7	1	8	6
3	5	1	2	5	2	5	2	5	4	5	4	5	2	1	1	4	5	5	5	4	5	3	5	5	1	4	1	3	5	3	3	1	5	5	0	5	5	2	0	6	6
3	2	4	1	4	1	2	4	1	2	1	1	4	4	2	2	5	3	3	2	3	1	5	5	2	1	3	1	4	1	2	4	4	2	4	0	6	3	3	0	9	9
2	3	2	5	5	3	2	4	5	2	4	3	3	5	5	5	5	5	4	5	5	4	5	3	5	4	5	4	4	5	5	5	3	5	3	1	4	1	2	1	20	6
2	5	3	4	4	2	4	5	5	4	5	4	4	4	4	3	3	5	5	4	5	3	5	4	4	5	4	5	5	5	5	5	3	4	4	0	4	1	2	1	16	2
2	2	5	5	3	2	4	2	4	4	3	5	5	2	5	4	2	4	5	5	4	4	5	4	4	2	4	3	3	4	3	4	4	4	5	1	3	2	2	1	5	1
2	5	5	5	2	4	5	5	5	5	2	3	3	4	4	5	2	3	5	2	4	2	4	5	5	4	5	4	3	3	5	3	4	5	4	1	3	2	4	1	8	2
2	2	3	4	2	4	4	2	2	2	2	2	2	4	4	3	4	4	5	5	5	2	4	3	3	2	4	2	5	5	4	3	5	5	5	0	6	1	4	1	30	2
2	5	4	3	4	5	5	3	5	4	5	2	2	5	5	2	4	5	4	4	5	5	4	4	4	4	5	4	5	3	5	5	5	5	5	1	4	2	2	0	10	5
2	4	5	2	4	3	5	5	2	4	4	3	4	4	5	2	5	5	4	4	4	4	4	5	5	5	4	4	2	5	4	4	5	5	3	1	2	3	2	1	5	1
2	5	3	2	5	2	4	3	5	5	5	5	4	5	3	4	3	4	5	5	3	5	2	4	3	5	5	5	3	5	5	5	4	4	5	1	3	2	4	0	8	4
2	4	5	4	3	2	2	5	4	3	2	3	5	5	5	4	5	4	5	4	3	3	2	4	2	2	5	5	3	3	5	4	3	2	5	1	4	2	3	1	15	2
2	5	4	4	2	4	4	4	5	2	4	4	4	4	3	5	3	5	4	5	2	2	4	5	4	3	4	5	4	5	5	4	5	5	5	1	4	3	3	1	20	5
2	3	2	3	5	5	2	4	5	2	5	5	4	5	3	4	5	5	4	5	5	4	4	5	5	5	4	5	2	5	4	4	5	5	3	1	4	1	2	1	16	6
2	5	3	2	4	4	4	5	5	4	4	3	3	5	5	5	3	5	5	4	5	5	3	5	3	4	5	4	4	5	5	5	3	5	3	0	4	1	2	1	16	2
2	2	5	2	5	3	4	2	4	4	5	4	4	4	4	3	2	4	5	5	4	3	4	5	5	4	2	4	5	5	5	5	3	4	4	1	3	2	2	1	5	1
2	5	5	4	5	2	5	5	5	5	3	5	5	2	5	4	2	3	5	2	4	4	2	4	5	5	4	5	3	4	3	4	4	4	5	1	3	2	4	1	8	2
2	2	3	4	4	2	4	2	2	2	2	3	3	4	4	5	4	4	5	5	5	2	2	4	4	3	2	4	3	3	5	3	4	5	4	0	6	1	4	1	27	2
2	5	4	5	3	4	5	3	5	4	2	2	2	4	4	3	4	5	4	4	5	4	5	4	5	4	4	5	5	5	4	3	5	5	5	1	4	2	2	0	8	5
2	4	5	3	2	4	5	5	2	4	5	2	2	5	5	2	5	5	4	4	4	4	4	4	5	5	5	4	5	3	5	5	5	5	5	1	2	3	2	1	5	1
2	5	3	2	2	5	4	3	5	5	4	3	4	4	5	2	3	4	5	5	3	5	5	2	3	3	5	5	3	5	5	5	4	4	5	1	3	2	4	0	8	4
2	4	5	2	4	3	2	5	4	3	2	3	5	5	5	4	5	4	5	4	3	5	3	2	2	2	2	5	3	3	5	4	3	2	5	1	4	2	3	1	14	2
2	5	4	4	4	2	4	4	5	2	4	4	4	4	3	5	3	5	4	5	2	5	2	4	5	4	3	4	4	5	5	4	5	5	5	1	4	3	3	1	16	5
5	5	5	5	2	4	4	4	5	2	4	5	2	4	4	4	4	4	3	2	2	4	3	4	4	5	3	4	3	5	4	3	5	5	3	1	3	2	2	0	9	4
5	4	2	5	4	5	5	5	4	5	5	5	5	5	5	5	5	2	5	5	2	4	5	3	2	4	5	5	5	3	3	3	4	5	3	0	4	1	2	1	21	2
5	5	3	4	3	4	2	5	2	4	4	4	3	5	3	5	5	4	2	2	5	5	5	4	2	5	5	5	5	3	2	3	3	3	4	0	3	3	3	1	5	3
5	4	5	5	2	5	5	4	5	5	5	4	2	4	2	4	2	5	4	2	4	4	4	5	4	4	4	4	5	4	3	5	3	3	3	1	4	2	3	1	4	1
5	5	2	2	2	2	2	5	5	2	2	5	4	4	2	3	2	4	4	4	5	4	5	3	3	3	5	5	5	5	4	5	3	5	5	1	2	2	4	1	3	1
5	4	5	5	4	5	2	2	4	5	5	5	5	5	4	5	5	5	5	4	5	2	4	4	2	4	5	5	5	3	5	5	5	4	5	0	4	1	4	1	22	5
5	3	4	2	4	3	5	5	4	5	5	2	5	4	4	5	4	4	4	5	3	4	2	5	3	5	4	4	4	5	3	2	2	3	1	0	2	3	1	1	4	2
5	5	4	4	2	2	2	2	5	4	5	5	4	5	5	4	5	4	4	2	2	4	5	3	3	2	4	4	4	3	2	4	5	5	4	0	2	2	3	0	6	1
5	4	5	2	5	4	5	5	5	4	4	5	3	2	5	5	3	5	5	4	2	3	4	2	2	4	5	4	3	4	5	3	5	3	5	0	2	2	2	0	5	2
5	5	4	2	2	5	5	4	4	5	5	4	5	5	5	2	2	5	4	4	4	5	5	4	4	5	5	2	5	3	3	5	5	2	4	1	4	2	4	1	11	2
5	5	4	2	2	2	4	5	4	5	2	3	3	4	4	5	5	4	5	5	4	5	5	5	3	4	4	4	2	3	2	2	5	5	3	1	4	2	3	0	15	5
5	5	5	4	4	5	5	4	3	4	3	5	5	4	5	4	3	3	2	5	5	4	5	2	5	5	3	4	5	5	5	3	4	4	4	1	4	2	3	1	11	3
5	5	5	4	5	2	4	4	5	2	4	5	5	4	5	4	4	4	3	2	2	4	4	3	4	5	3	4	5	5	5	3	5	5	3	1	3	2	2	0	9	4
5	4	2	5	5	4	5	5	4	5	5	5	2	4	4	4	5	2	5	5	2	2	4	5	2	4	5	5	3	5	4	3	4	5	3	0	4	1	3	1	18	2
5	5	3	4	4	3	2	5	2	4	4	5	5	5	5	5	5	4	2	2	5	2	5	5	4	5	5	5	5	3	3	3	3	3	4	0	3	3	3	1	5	3
5	4	5	5	5	2	5	4	5	5	5	4	3	5	3	5	2	5	4	2	4	4	4	4	4	4	4	4	5	3	2	3	3	3	3	0	4	2	3	1	4	1
5	5	2	2	2	2	2	5	5	2	2	4	2	4	2	4	2	4	4	4	5	3	4	5	5	3	5	5	5	4	3	5	3	5	5	1	2	2	4	1	3	1
5	4	5	5	5	4	2	2	4	5	5	5	4	4	2	3	5	5	5	4	5	2	2	4	4	4	5	5	5	5	4	5	5	4	5	0	4	1	4	1	20	5
5	3	4	3	2	4	5	5	4	5	5	5	5	5	4	5	4	4	4	5	3	3	4	2	5	5	4	4	5	3	5	5	2	3	1	0	2	3	2	1	4	2
5	5	4	2	4	2	2	2	5	4	5	2	5	4	4	5	5	4	4	2	2	3	4	5	5	2	4	4	4	5	3	2	5	5	4	0	2	2	3	0	6	1
5	4	5	4	2	5	5	5	5	4	4	5	4	5	5	4	3	5	5	4	2	2	3	4	4	4	5	4	4	3	2	4	5	3	5	0	2	2	2	0	5	2
5	5	4	5	2	2	5	4	4	5	5	5	3	2	5	5	2	5	4	4	4	4	5	5	4	5	5	2	3	4	5	3	5	2	4	1	4	2	4	1	10	2
5	5	4	2	2	2	4	5	4	5	2	4	5	5	5	2	5	4	5	5	4	3	5	5	5	4	4	4	5	3	3	5	5	5	3	0	4	2	4	0	16	5
5	5	5	5	4	4	5	4	3	4	3	3	3	4	4	5	3	3	2	5	5	5	4	5	3	5	3	4	2	3	2	2	4	4	4	1	4	2	3	1	9	3
3	4	4	4	4	4	4	4	4	4	4	4	4	4	4	4	4	4	4	4	4	4	2	4	4	4	4	4	4	4	4	4	4	4	4	1	2	4	2	0	4	4
3	5	5	5	5	5	4	4	4	4	3	4	5	4	3	3	3	3	4	3	4	5	2	3	2	2	3	3	4	5	3	4	4	5	4	1	3	3	2	1	7	4
3	4	4	4	4	4	4	3	4	3	4	4	5	4	3	4	4	4	4	4	4	4	2	4	4	4	4	4	4	4	4	4	4	4	4	0	3	4	2	1	6	6
3	4	4	4	4	4	5	4	4	4	4	4	4	4	4	4	4	4	4	4	4	5	3	4	4	4	4	4	4	4	4	4	4	4	4	0	3	4	2	1	5	5
3	4	5	4	4	4	4	3	4	3	4	4	4	4	4	4	4	4	4	4	4	5	2	3	3	4	2	3	4	4	4	4	4	5	4	1	3	3	2	1	5	5
3	5	4	4	4	5	5	3	4	4	4	4	5	4	4	4	3	3	4	4	4	4	2	4	4	4	4	4	4	4	4	4	4	4	4	0	3	4	2	1	5	5
3	4	4	4	4	4	4	4	4	4	4	4	4	4	4	4	4	4	4	4	4	5	2	3	4	4	4	4	4	4	4	4	4	4	4	0	3	3	2	1	5	5
3	4	4	4	4	5	4	3	4	3	4	4	4	4	3	4	4	3	4	4	4	4	2	4	4	4	2	4	4	4	4	4	4	4	4	0	3	3	2	1	6	6
3	5	5	5	5	5	5	4	4	4	4	4	5	4	4	4	4	4	4	4	4	5	2	4	3	4	4	4	4	4	4	4	4	4	4	0	3	4	2	1	7	7
3	4	4	4	4	4	4	4	4	4	4	4	4	4	4	4	4	4	4	4	4	5	3	4	4	4	3	3	4	4	4	4	4	4	4	1	3	4	2	1	6	6
3	4	5	5	5	5	5	4	4	3	4	4	5	4	4	4	4	3	4	4	4	4	2	3	4	4	4	4	4	4	4	4	4	5	4	0	3	4	2	1	4	4
3	4	4	4	4	4	4	3	4	4	4	4	4	4	4	4	4	4	4	4	4	5	2	4	3	4	3	3	4	4	4	4	4	4	4	0	3	1	2	1	3	3
3	4	4	4	4	4	4	4	4	3	4	4	4	4	3	4	4	4	4	4	4	4	2	4	4	4	4	4	4	4	4	4	4	4	4	0	3	3	2	1	1	1
3	5	4	5	4	5	5	3	4	4	4	4	5	4	4	4	4	4	4	4	4	5	2	3	4	4	4	4	4	4	4	4	4	4	4	0	3	1	2	1	2	2
3	4	4	4	4	4	4	4	4	4	4	4	5	4	4	3	4	3	4	4	4	5	2	4	3	4	4	4	4	4	4	4	4	5	4	0	4	1	2	1	3	3
3	5	5	4	4	4	4	3	4	3	4	4	4	4	4	4	4	4	4	4	4	4	3	4	4	4	4	4	4	4	4	4	4	4	4	0	4	1	2	1	2	2
3	5	5	5	5	5	4	3	4	4	4	4	5	4	3	4	3	4	4	4	4	4	2	4	4	4	3	4	4	4	4	4	4	5	4	0	3	3	2	1	2	2
3	4	4	4	4	4	4	4	4	4	4	4	4	4	4	4	4	4	4	4	4	5	2	4	4	4	4	4	4	4	4	4	4	4	4	1	4	1	2	1	2	2
3	3	4	4	4	5	5	3	4	3	4	4	5	4	4	4	4	3	4	4	4	5	3	3	4	4	3	4	4	4	4	4	4	5	4	0	4	1	2	1	3	3
3	3	3	3	3	3	5	4	4	4	4	4	4	4	4	3	4	4	3	4	4	4	4	4	4	4	4	4	3	3	3	4	4	4	3	0	2	4	2	1	7	7
3	4	4	4	4	4	4	5	4	4	4	4	4	4	4	4	4	4	3	4	4	4	4	4	4	4	4	4	4	4	4	4	4	4	4	0	3	4	1	0	1	1
3	5	5	5	5	5	5	5	5	5	5	4	5	4	4	5	4	5	5	5	5	5	4	5	5	5	5	5	5	5	4	4	5	5	4	1	2	4	3	0	6	4
3	2	2	2	2	2	5	4	5	3	3	3	4	3	3	4	3	4	3	2	3	4	3	5	5	5	5	3	4	4	4	5	3	3	4	0	2	4	3	0	4	4
3	4	4	4	4	4	4	3	4	3	3	4	3	4	4	3	3	4	4	4	3	4	3	4	3	4	4	4	4	4	4	3	3	4	4	1	2	5	3	0	2	2
3	4	4	3	4	4	4	4	4	3	3	3	4	3	3	4	4	2	3	3	2	3	2	3	4	3	3	2	4	4	3	3	3	3	4	0	2	4	2	1	1	1
3	5	5	5	5	5	5	4	5	4	4	5	4	5	5	5	3	5	5	4	3	4	4	4	5	4	4	4	5	5	4	4	3	4	4	0	1	4	2	1	4	4
3	5	5	5	5	5	5	4	5	5	5	5	4	5	5	4	4	3	3	5	5	3	2	4	5	5	5	5	4	4	4	4	4	4	4	1	4	4	3	1	2	2
3	3	3	4	3	3	4	3	4	2	2	4	3	4	4	4	3	4	4	2	4	4	3	4	4	3	3	5	4	4	3	3	3	3	3	0	5	1	1	1	5	5
3	3	3	4	3	3	5	3	4	3	3	4	3	4	4	4	3	4	4	2	3	4	3	4	4	3	3	5	4	4	4	4	4	4	4	0	5	1	1	0	3	3
3	5	5	5	5	5	4	4	4	3	3	4	3	4	4	4	3	3	4	4	4	4	3	4	4	4	4	4	1	1	2	3	3	4	3	1	4	3	3	0	7	7
3	4	4	4	4	4	4	4	4	3	3	4	3	4	4	4	3	3	4	3	3	3	3	4	4	4	4	4	4	4	3	3	2	4	4	1	3	3	2	0	1	1
3	2	2	4	2	2	4	4	4	4	4	3	3	3	3	3	3	4	3	4	4	3	3	4	4	4	4	4	5	5	4	3	4	4	4	0	3	4	5	1	6	4
3	2	2	3	2	2	4	4	3	4	4	3	3	3	3	3	3	4	3	3	3	3	3	4	4	4	4	4	4	4	3	3	3	3	3	0	3	4	2	1	4	4
3	5	5	3	5	5	5	5	4	5	5	5	4	5	5	5	3	5	3	4	4	4	3	4	3	4	4	4	4	4	3	3	3	3	3	1	3	2	3	0	2	2
3	2	2	2	2	2	4	3	5	3	3	2	2	2	2	3	2	4	3	1	1	2	3	3	5	3	3	4	4	4	3	4	3	3	3	1	5	1	1	1	1	1
3	3	3	2	3	3	5	3	4	2	2	5	3	5	5	5	3	3	3	2	2	3	2	4	4	3	3	3	4	4	3	3	3	3	3	0	5	1	1	1	4	4
3	5	5	5	5	5	5	5	4	5	5	5	5	5	5	5	4	4	4	4	5	4	2	4	5	4	4	4	3	3	4	3	3	4	3	0	2	4	2	1	2	2
3	4	4	5	4	4	5	5	5	5	5	5	5	5	5	5	5	5	5	4	4	3	3	5	5	3	3	5	4	4	3	4	3	3	3	0	2	4	2	0	5	5
3	3	3	4	3	3	5	4	4	5	5	5	4	5	5	3	4	3	3	3	5	3	2	4	4	4	4	4	4	4	4	4	4	2	4	0	5	1	1	0	3	3
3	3	3	3	3	3	5	4	4	5	5	5	4	5	5	4	4	3	3	3	5	3	2	4	5	4	4	5	3	3	3	4	4	4	3	0	3	3	1	0	1	1
3	3	3	3	3	3	3	3	3	3	3	4	4	4	4	3	3	2	2	2	2	3	3	3	3	3	3	3	4	4	4	4	4	4	4	1	4	2	2	0	1	1
3	4	4	4	4	4	5	5	5	5	5	5	4	5	5	5	3	3	3	4	4	5	2	4	5	4	4	5	5	5	4	4	5	5	4	0	4	2	2	0	2	1
3	4	4	4	4	4	5	5	4	4	4	3	5	3	3	4	3	4	3	3	3	4	4	4	5	5	5	4	4	4	4	5	3	3	4	0	4	1	1	1	3	2
3	3	3	4	3	3	4	4	2	3	3	3	3	3	3	2	2	3	2	2	2	1	2	3	2	3	3	4	4	4	4	3	3	4	4	1	3	1	1	1	12	12
3	2	2	2	2	2	3	3	2	3	3	3	2	3	3	3	3	3	3	3	3	4	4	4	4	3	3	3	4	4	3	3	3	3	4	1	4	4	2	1	3	3
3	3	3	4	3	3	5	4	3	4	4	5	5	5	5	5	4	4	3	3	4	3	3	5	5	5	5	5	5	5	4	4	3	4	4	0	2	2	4	0	6	6
3	5	5	4	5	5	5	5	4	4	4	4	5	4	4	4	4	5	4	5	5	4	5	4	5	5	5	4	4	4	4	4	4	4	4	0	2	3	3	0	2	2
3	4	4	3	4	4	5	4	3	5	5	4	4	4	4	5	4	4	4	4	4	3	3	5	5	5	5	5	4	4	3	3	3	3	3	0	3	4	1	1	2	2
3	4	4	5	4	4	4	5	3	5	5	5	5	5	5	5	4	5	3	5	3	3	4	5	5	5	5	4	4	4	4	4	4	4	4	0	4	1	1	0	2	1
3	3	3	3	3	3	4	4	3	4	4	4	4	4	4	4	3	4	4	3	3	3	4	4	4	5	5	4	1	1	2	3	3	4	3	0	4	1	1	0	3	2
3	5	5	5	5	5	5	4	3	3	3	5	5	5	5	3	4	4	3	4	3	4	3	5	5	4	4	3	4	4	3	3	2	4	4	0	3	1	2	1	12	12
3	3	3	5	3	3	5	5	5	4	4	4	4	4	4	4	4	3	3	3	5	3	3	4	4	3	3	3	5	5	4	3	4	4	4	0	4	1	1	1	3	3
3	5	5	3	5	5	5	4	5	4	4	4	5	4	4	5	5	4	4	5	5	4	5	5	4	3	3	4	4	4	3	3	3	3	3	0	3	1	1	1	6	6
3	4	4	3	4	4	5	4	4	4	4	4	4	4	4	4	4	3	4	5	4	5	4	4	4	5	5	5	4	4	3	3	3	3	3	1	1	4	3	1	2	2
3	3	3	2	3	3	4	3	3	2	2	3	3	3	3	3	3	4	2	1	2	3	3	3	4	3	3	4	4	4	3	4	3	3	3	0	5	1	2	1	2	2
3	4	4	3	4	4	5	3	3	2	2	4	3	4	4	3	1	2	1	2	3	2	2	4	3	4	4	3	4	4	3	3	3	3	3	0	5	1	1	0	6	6
3	3	3	2	3	3	3	3	3	4	4	4	3	4	4	4	4	3	3	2	3	3	3	2	3	1	1	3	3	3	4	3	3	4	3	0	2	4	3	1	3	1
3	4	4	4	4	4	4	4	4	4	4	4	4	4	4	4	3	4	3	3	4	4	3	4	4	4	4	4	4	4	3	4	3	3	3	0	4	1	1	0	3	3
3	3	3	3	3	3	4	4	4	4	4	4	4	4	4	4	4	3	2	2	3	3	3	4	4	3	3	4	4	4	4	4	4	2	4	0	3	4	3	1	2	2
3	3	3	3	3	3	4	3	3	3	3	4	3	4	4	3	4	3	3	2	3	2	2	3	3	4	4	3	3	3	3	4	4	4	3	0	1	4	3	1	2	1
3	3	3	3	3	3	3	3	3	3	3	3	3	3	3	3	3	3	3	2	3	2	2	3	3	4	4	3	4	4	4	4	4	4	4	0	1	4	3	1	1	0.3
3	4	4	4	4	4	4	4	3	4	4	4	4	4	4	4	3	4	3	4	4	2	2	4	4	4	4	4	5	5	4	4	5	5	4	0	3	2	1	1	1	1
3	2	2	3	2	2	3	3	4	3	3	3	3	3	3	3	3	3	3	2	4	2	2	3	3	3	3	3	4	4	4	5	3	3	4	0	3	1	1	1	2	2
3	4	4	2	4	4	5	3	3	3	3	5	4	5	5	4	4	3	3	4	2	5	4	3	5	5	5	4	4	4	4	3	3	4	4	1	3	2	4	1	2	2
3	4	4	3	4	4	5	3	3	4	4	5	5	5	5	5	2	3	3	4	2	5	3	5	5	5	5	4	4	4	3	3	3	3	4	1	3	4	3	1	2.5	2.5
3	3	3	2	3	3	4	4	4	4	4	4	4	4	4	3	3	4	3	2	2	3	3	4	4	4	4	4	5	5	4	4	3	4	4	1	3	4	1	0	5	3
3	3	3	5	3	3	5	5	5	5	5	4	5	4	4	5	2	2	1	1	2	2	2	4	5	3	3	3	4	4	4	4	4	4	4	0	2	4	2	1	6	6
3	3	3	3	3	3	5	5	5	5	5	4	5	4	4	5	2	2	1	1	2	3	2	4	5	3	3	3	4	4	3	3	3	3	3	0	2	4	2	0	2	2
3	3	3	3	3	3	4	4	3	4	4	4	4	4	4	4	3	3	4	4	3	3	2	4	3	4	4	4	4	4	4	4	4	4	4	1	1	4	4	1	1	1
3	3	3	3	3	3	4	4	3	4	4	4	4	4	4	4	3	3	4	3	3	3	2	4	3	4	4	4	1	1	2	3	3	4	3	1	1	4	4	1	3	3
3	4	4	2	4	4	4	4	3	4	4	5	4	5	5	4	3	4	3	4	3	3	3	4	3	2	2	3	4	4	3	3	2	4	4	1	1	4	4	0	5	5
3	5	5	5	5	5	5	5	4	5	5	5	5	5	5	5	5	5	4	3	3	4	3	5	5	5	5	5	5	5	4	3	4	4	4	1	4	4	2	1	5	5
3	3	3	3	3	3	4	4	3	4	4	4	4	4	4	4	2	3	2	2	3	3	2	4	4	4	4	4	4	4	3	3	3	3	3	0	3	4	2	1	2	1
3	3	3	3	3	3	5	5	5	4	4	4	4	4	4	5	4	4	4	4	4	2	2	3	4	4	4	4	4	4	3	3	3	3	3	1	2	4	2	1	1	0.5
3	4	4	4	4	4	5	5	4	4	4	4	4	4	4	5	4	4	4	3	3	4	3	3	4	3	3	3	4	4	3	4	3	3	3	1	2	4	2	1	3	3
3	3	3	3	3	3	4	3	2	3	3	4	3	4	4	3	3	3	3	3	3	2	2	3	4	4	4	4	4	4	3	3	3	3	3	0	2	4	3	1	2	2
3	4	4	4	4	4	5	5	5	4	4	5	5	5	5	5	4	3	4	3	3	4	3	4	5	3	3	4	3	3	4	3	3	4	3	1	2	4	2	1	2	2
3	4	4	3	4	4	4	4	4	5	5	4	5	4	4	5	4	4	5	2	3	3	4	3	4	3	3	3	4	4	3	4	3	3	3	0	3	2	1	0	1	1
3	3	3	3	3	3	4	4	3	3	3	3	3	3	3	3	4	3	4	3	3	3	4	4	3	3	3	3	4	4	4	4	4	2	4	0	3	1	1	0	2	2
3	4	4	1	4	4	5	5	2	5	5	5	5	5	5	5	2	4	1	3	2	2	2	3	3	3	3	5	3	3	3	4	4	4	3	0	5	2	1	1	2	2
3	5	5	5	5	5	5	5	5	5	5	5	5	5	5	5	4	4	2	1	3	3	5	5	4	3	3	3	4	4	4	4	4	4	4	0	1	4	1	0	1	1
3	4	4	4	4	4	4	4	5	5	5	4	5	4	4	4	4	4	4	4	3	4	4	4	4	4	4	4	5	5	4	4	5	5	4	1	3	4	3	1	7	4
3	4	4	4	4	4	3	4	4	4	4	3	4	3	3	4	4	3	3	3	3	3	3	3	3	4	4	3	4	4	4	5	3	3	4	1	5	2	2	0	10	4
3	4	4	4	4	4	3	3	3	4	4	4	4	4	4	4	5	5	5	3	4	4	5	5	4	4	4	4	4	4	4	3	3	4	4	0	4	1	1	1	13	4
3	4	4	4	4	4	3	3	3	4	4	4	4	4	4	4	5	5	5	3	4	4	5	5	4	4	4	4	4	4	3	3	3	3	4	0	4	1	1	1	5	3
3	4	4	4	4	4	3	3	3	4	4	4	4	4	4	4	5	5	5	2	4	4	5	5	4	4	4	4	5	5	4	4	3	4	4	0	4	1	1	1	7	2
3	3	3	3	3	3	5	4	4	5	5	5	5	5	5	5	5	4	5	3	4	3	3	4	4	4	4	3	4	4	4	4	4	4	4	0	4	1	1	1	16	8
3	5	5	3	5	5	4	2	3	4	4	3	3	3	3	4	4	3	3	4	4	3	4	3	4	5	5	4	4	4	3	3	3	3	3	0	4	2	2	1	3	3
3	5	5	4	5	5	5	5	5	5	5	4	5	4	4	5	3	4	4	3	3	3	3	5	4	5	5	5	4	4	4	4	4	4	4	1	3	2	2	1	8	4
3	5	5	4	5	5	5	5	5	5	5	4	5	4	4	5	3	4	4	3	3	3	3	4	4	5	5	5	1	1	2	3	3	4	3	1	3	2	1	0	2	2
3	5	5	5	5	5	3	4	3	3	3	3	4	3	3	3	2	5	4	3	4	2	2	5	4	2	2	3	4	4	3	3	2	4	4	1	5	2	2	0	2	2
3	3	3	3	3	3	3	5	4	3	3	3	3	3	3	3	2	4	3	3	3	2	2	3	4	3	3	3	5	5	4	3	4	4	4	0	2	4	4	1	4	1
3	4	4	3	4	4	5	4	3	4	4	4	4	4	4	4	5	4	5	5	4	4	4	5	3	5	5	4	4	4	3	3	3	3	3	1	5	1	2	0	1	1
3	2	2	3	2	2	4	3	3	4	4	4	4	4	4	4	3	4	3	2	3	4	3	3	4	4	4	4	4	4	3	3	3	3	3	0	3	2	2	1	3	1
3	2	2	3	2	2	4	3	3	4	4	4	4	4	4	4	3	4	3	2	3	4	3	3	4	4	4	4	4	4	3	4	3	3	3	0	3	3	2	0	6	4
3	4	4	4	4	4	4	4	3	4	4	5	5	5	5	5	4	5	4	3	3	5	5	5	5	4	4	5	4	4	3	3	3	3	3	1	3	4	2	1	1	1
3	3	3	4	3	3	5	4	4	3	3	5	5	5	5	4	4	3	3	4	3	4	3	5	4	3	3	4	3	3	4	3	3	4	3	0	3	1	1	1	12	3
3	3	3	5	3	3	3	3	5	5	5	5	4	5	5	4	4	4	5	3	5	4	5	5	4	5	5	4	4	4	3	4	3	3	3	1	3	3	4	1	9	3
3	4	4	4	4	4	4	4	4	3	3	4	3	4	4	4	4	4	3	4	5	4	5	3	5	3	3	4	4	4	4	4	4	2	4	0	4	1	1	1	2	2
3	4	4	3	4	4	4	3	2	5	5	4	3	4	4	3	5	5	4	4	5	4	3	5	5	3	3	4	3	3	3	4	4	4	3	1	4	2	3	1	1	1
3	5	5	3	5	5	5	5	5	5	5	3	4	3	3	5	3	3	5	3	5	5	3	4	3	4	4	3	4	4	4	4	4	4	4	0	5	1	1	1	3	1
3	3	3	4	3	3	5	3	2	3	3	3	3	3	3	4	2	4	2	3	4	2	3	3	3	4	4	3	5	5	4	4	5	5	4	1	5	1	2	1	21	13
3	3	3	4	3	3	5	4	2	3	3	3	3	3	3	4	2	3	2	3	4	2	2	3	3	4	4	5	4	4	4	5	3	3	4	1	4	1	2	1	1	1
3	4	4	3	4	4	4	3	2	4	4	5	4	5	5	5	4	5	3	3	3	4	1	3	4	5	5	4	4	4	4	3	3	4	4	0	5	1	1	1	2	1
3	5	5	5	5	5	5	5	2	5	5	5	2	5	5	5	3	4	2	3	3	2	1	5	4	4	4	5	4	4	3	3	3	3	4	0	4	1	2	1	1	1
3	4	4	4	4	4	4	5	5	4	4	4	4	4	4	4	4	3	3	2	5	4	2	3	4	3	3	3	5	5	4	4	3	4	4	0	4	1	1	1	11	7
3	3	3	4	3	3	5	5	5	5	5	4	5	4	4	5	3	5	4	2	2	3	3	5	5	3	3	5	4	4	4	4	4	4	4	0	4	2	3	1	4	1
3	3	3	4	3	3	5	5	4	5	5	5	5	5	5	5	3	5	4	2	2	3	3	5	4	4	4	5	4	4	3	3	3	3	3	0	4	2	3	1	2	1
3	4	4	4	4	4	5	5	5	5	5	4	4	4	4	4	3	3	3	3	3	4	3	3	3	4	4	4	4	4	4	4	4	4	4	0	3	2	3	1	2	2
3	4	4	3	4	4	1	5	2	1	1	3	4	3	3	4	3	4	2	3	3	1	1	3	4	3	3	4	1	1	2	3	3	4	3	0	4	1	1	1	3	3
3	4	4	5	4	4	2	2	4	4	4	4	4	4	4	4	4	4	3	5	5	3	3	4	4	4	4	3	4	4	3	3	2	4	4	0	2	4	2	1	13	5
3	3	3	3	3	3	5	5	3	4	4	4	4	4	4	5	3	4	3	4	3	3	3	4	5	5	5	3	5	5	4	3	4	4	4	1	5	2	1	1	20	8
3	4	4	4	4	4	5	4	3	4	4	5	3	5	5	5	4	4	5	5	3	3	4	3	4	3	3	4	4	4	3	3	3	3	3	0	5	1	1	1	2	2
3	4	4	4	4	4	3	3	2	5	5	5	5	5	5	3	3	3	3	4	4	3	1	4	3	4	4	3	4	4	3	3	3	3	3	1	5	1	1	1	1	1
3	4	4	4	4	4	3	4	3	3	3	3	3	3	3	4	3	4	3	4	3	3	3	3	3	4	4	3	4	4	3	4	3	3	3	1	2	2	2	1	1	1
3	5	5	5	5	5	3	5	3	3	3	3	3	3	3	4	3	3	3	5	3	3	4	3	5	3	3	4	4	4	3	3	3	3	3	1	5	1	1	1	2	2
3	3	3	5	3	3	3	3	4	4	4	2	3	2	2	4	5	4	3	2	3	3	3	5	3	4	4	3	3	3	4	3	3	4	3	0	2	3	1	1	4	1
